# Supplementary material for: Potential of Alpha-(α)-Solanine as a Natural Inhibitor of Fungus Causing Leaf Spot Disease in Strawberry
Source: Life (Basel). 2023 Feb 6;13(2):450. doi: 10.3390/life13020450 (PMC9961337; doi:10.3390/life13020450)
Supplement: Supplementary file 1 [file life-13-00450-s001.zip]

Archive with 1 entries (1 files):
- life-2075351-supplementary.pdf
